# Supplementary material for: Spider assemblages associated with different crop stages of irrigated rice agroecosystems from eastern Uruguay
Source: Biodivers Data J. 2018 May 3;(6):e24974. doi: 10.3897/BDJ.6.e24974 (PMC5945707; doi:10.3897/BDJ.6.e24974)
Supplement: Supplementary material 1 — Dissimilarity Matrix SIMPER Test [file bdj-06-e24974-s001.xlsx]

## Sheet: SIMPER
SIMPER (Similarity Percentage) obtained with PAST 3.14 software (Hammer et al. 2001)
Taxon	Average dissimilarity	Contribution %	Cumulative %	Mean abundance
				Sampling period 1	Sampling period 2	Sampling period 3	Sampling period 4	Sampling period 5	Sampling period 6	Sampling period 7
Lycosa cf thorelli	9.732	12.79	12.79	1.83	8.83	4	2.5	3.83	3.83	5.5
Glenognatha lacteovitatta	8.599	11.3	24.09	2.67	9	3.17	3.5	0.333	0.167	0.667
Scolecura propinqua	8.167	10.73	34.83	5.33	5.67	0	2.75	1	0.333	4.83
Tetragnatha sp1	4.606	6.054	40.88	0.333	3.17	0.167	0	0.833	4.17	0.333
Diapontia uruguayensis	4.321	5.68	46.56	0	8.5	0.167	1.25	0.5	0.167	0.167
Sphecozone ignigena	4.235	5.566	52.13	1.17	3.83	0	0.75	1.5	0.167	2.83
Sanogasta maculatipes	3.89	5.113	57.24	0.167	3	1.67	0	0.167	2.33	0.167
Linyphiidae sp1	3.573	4.696	61.94	1.5	0.5	0.833	3	0.333	0	1.33
Oxyopes salticus	2.207	2.901	64.84	0	0	0	0.25	0	0	3.83
Linyphiidae sp3	2.154	2.831	67.67	0.167	1.5	0.167	0.5	0.167	0.167	2
Dendryphantes mordax	2.083	2.738	70.41	0	0.833	0.333	0	0.5	0.167	2
Allocosa sp1	1.952	2.566	72.97	1.83	0.167	0.167	0	0.167	0	0
Acanthoceto acupicta	1.805	2.373	75.35	0	2	0.333	0	0.333	0.667	0
Thomisidae sp2	1.425	1.873	77.22	0.667	0	0	0	0	1.17	0
Thomisidae sp4	1.286	1.691	78.91	0	0.167	0	0	0.167	1.33	0
Tutaibo sp2	1.035	1.361	80.27	0.5	0.5	0	0	0	0.167	0.667
Linyphiidae sp2	0.9799	1.288	81.56	0	0.5	0	0	0.667	0	0.333
Lycosinae sp1	0.9596	1.261	82.82	0.833	0.333	0	0	0	0	0.333
Meriola cetiformis	0.7641	1.004	83.83	0	0	0.167	0	0.167	0.333	0.333
Sphecozone sp2	0.7521	0.9885	84.81	0	0.167	0.667	0	0.167	0	0.167
Allocosa sp2	0.7294	0.9587	85.77	0	0	0	0	0.5	0.333	0.167
Theridiidae sp1	0.6602	0.8678	86.64	0.167	0.333	0	0.75	0	0	0.167
Lobizon humilis	0.6577	0.8645	87.5	0	0	0	0	0.167	0	1.17
Linyphiidae sp6	0.6373	0.8376	88.34	0	0	0	0.25	0	0	0.833
Goeldia luteipes	0.6116	0.8039	89.15	0.167	0	0	0	0.5	0	0
Araneidae sp1	0.5931	0.7796	89.93	0	0	0	0.75	0	0	0
Hisukattus transversalis	0.5663	0.7444	90.67	0	0.833	0.167	0.25	0	0	0
Mazax cf ramirezi	0.523	0.6874	91.36	0.333	0	0	0	0.167	0	0.333
Apopyllus iheringi	0.4565	0.6	91.96	0.333	0	0	0	0.167	0	0
Linyphiidae sp4	0.4284	0.5631	92.52	0	0.333	0	0	0	0	0.667
Allocosa sp3	0.4226	0.5555	93.08	0.167	0	0	0	0.167	0	0.333
Linyphiidae sp5	0.3825	0.5027	93.58	0	0	0	0.5	0	0	0
Lycosinae sp3	0.3487	0.4583	94.04	0.167	0.167	0	0	0	0	0.167
Agalenocosa velox	0.3428	0.4505	94.49	0	0	0.167	0	0	0.167	0.167
Larinia bivittata	0.3041	0.3997	94.89	0	0	0	0.5	0	0	0
Theridiidae sp4	0.2975	0.391	95.28	0	0.167	0	0	0	0	0.5
Miturgidae sp1	0.2936	0.3859	95.66	0	0.167	0.333	0	0	0	0
Arachosia magna	0.2681	0.3524	96.02	0	0	0.167	0	0	0.167	0
Salticidae sp2	0.2554	0.3357	96.35	0	0	0	0	0	0	0.333
Alpaida veniliae	0.2471	0.3248	96.68	0	0.167	0	0	0	0.167	0.167
Salticidae sp3	0.2311	0.3038	96.98	0	0.167	0	0	0	0	0.167
Alpaida versicolor	0.1822	0.2395	97.22	0	0	0	0	0	0	0.167
Steatoda ancorata	0.1498	0.1969	97.42	0	0	0	0	0.167	0	0
Lycosa auroguttata	0.1498	0.1969	97.61	0	0	0	0	0.167	0	0
Lobizon corondaensis	0.1464	0.1925	97.81	0	0	0	0	0	0	0.333
Linyphiidae sp8	0.1444	0.1898	98	0	0.167	0	0	0	0	0.167
Linyphiidae sp7	0.1402	0.1842	98.18	0	0	0	0	0.167	0	0
Argiope argentata	0.1329	0.1747	98.36	0	0	0	0	0	0.167	0
Salticidae sp1	0.1194	0.1569	98.51	0	0	0	0	0	0	0.167
Sphecozone sp1	0.1176	0.1546	98.67	0	0.167	0	0	0	0	0
Tetragnatha sp2	0.1166	0.1533	98.82	0	0.333	0	0	0	0	0
Gnaphosidae sp1	0.1095	0.1439	98.96	0.167	0	0	0	0	0	0
Linyphiidae sp9	0.1095	0.1439	99.11	0.167	0	0	0	0	0	0
Lycosa u-album	0.1095	0.1439	99.25	0.167	0	0	0	0	0	0
Metepeira vigilax	0.1058	0.1391	99.39	0	0	0	0	0	0	0.167
Tutaibo sp1	0.09263	0.1218	99.51	0	0.167	0	0	0	0	0
Schizocosa malitiosa	0.09263	0.1218	99.63	0	0.167	0	0	0	0	0
Asthenoctenus borellii	0.09209	0.121	99.76	0.167	0	0	0	0	0	0
Thymoites sp1	0.07927	0.1042	99.86	0	0	0	0	0	0	0.167
Leucage volupis	0.05831	0.07664	99.94	0	0.167	0	0	0	0	0
Camilina chinensis	0.04853	0.06379	100	0	0.167	0	0	0	0	0
Overall average dissimilarity: 76.08
